# Supplementary material for: Global, regional, and national burden of ovarian cancer due to high BMI, 1990–2021 and projections to 2050: a systematic analysis based on the global burden of disease 2021 study
Source: Front Nutr. 2026 Feb 9;13:1688767. doi: 10.3389/fnut.2026.1688767 (PMC12926127; doi:10.3389/fnut.2026.1688767)
Supplement: Supplementary file 2 [file Table_1.xlsx]

## Sheet: 全球+204个国家的死亡数（1990年+2021年）
location_name	location_id	Death cases		ASMR (per 100,000)		EAPCs	EAPC
		1990-Female	2021-Female	1990-Female	2021-Female
Global	1	6850.05(1422.80,12864.70)	17344.47(4141.33,30810.14)	0.32(0.07,0.61)	0.38(0.09,0.67)	0.40(0.32,0.47)	0.398636
China	6	139.11(-67.79,379.58)	1744.10(341.88,3600.83)	0.03(-0.02,0.08)	0.16(0.03,0.32)	5.02(4.85,5.19)	5.02002
Democratic People's Republic of Korea	7	0.46(-1.95,3.35)	14.12(0.54,34.32)	0.01(-0.02,0.03)	0.07(0.00,0.18)	8.78(8.64,8.93)	8.78408
Taiwan (Province of China)	8	5.08(0.01,10.66)	55.94(11.03,105.26)	0.07(0.00,0.14)	0.26(0.05,0.49)	4.19(3.82,4.55)	4.18746
Cambodia	10	0.77(-0.29,2.29)	10.27(0.24,23.90)	0.03(-0.01,0.08)	0.13(0.00,0.30)	5.46(5.41,5.51)	5.45849
Indonesia	11	15.85(-6.76,46.65)	240.23(35.30,509.91)	0.02(-0.01,0.07)	0.16(0.02,0.35)	6.56(6.10,7.04)	6.56475
Lao People's Democratic Republic	12	0.38(-0.09,1.24)	4.80(0.50,10.49)	0.03(-0.01,0.10)	0.17(0.02,0.37)	6.24(5.86,6.63)	6.24414
Malaysia	13	7.47(1.31,15.36)	57.15(14.10,109.16)	0.14(0.02,0.29)	0.38(0.09,0.72)	3.58(3.09,4.07)	3.57661
Maldives	14	0.06(0.01,0.18)	0.56(0.13,1.17)	0.10(0.01,0.33)	0.31(0.07,0.63)	3.52(3.24,3.80)	3.51664
Myanmar	15	9.14(0.11,22.50)	49.00(5.77,104.40)	0.06(-0.00,0.16)	0.16(0.02,0.34)	2.80(2.65,2.96)	2.80374
Philippines	16	17.18(1.03,35.39)	143.66(24.46,273.00)	0.10(0.00,0.20)	0.30(0.05,0.56)	3.74(3.57,3.92)	3.74383
Sri Lanka	17	3.93(0.33,8.34)	28.90(6.21,59.83)	0.07(0.01,0.14)	0.19(0.04,0.39)	3.81(3.55,4.07)	3.81089
Thailand	18	16.84(0.63,35.47)	193.72(43.91,380.40)	0.08(0.00,0.17)	0.34(0.08,0.67)	4.83(4.58,5.08)	4.83225
Timor-Leste	19	-0.00(-0.03,0.03)	0.16(-0.06,0.44)	-0.00(-0.02,0.01)	0.03(-0.01,0.10)	22.88(18.77,27.12)	22.8761
Viet Nam	20	0.15(-2.56,3.17)	27.20(0.08,63.32)	0.00(-0.01,0.01)	0.05(-0.00,0.11)	15.46(14.50,16.43)	15.4566
Fiji	22	0.50(0.12,1.02)	1.70(0.51,3.11)	0.24(0.06,0.48)	0.40(0.12,0.71)	1.56(1.46,1.66)	1.55897
Kiribati	23	0.01(0.00,0.02)	0.06(0.02,0.11)	0.05(0.01,0.10)	0.12(0.03,0.24)	2.87(2.70,3.04)	2.86772
Marshall Islands	24	0.02(0.00,0.04)	0.10(0.02,0.22)	0.22(0.05,0.47)	0.50(0.11,1.07)	2.65(2.53,2.77)	2.64767
Micronesia (Federated States of)	25	0.06(0.01,0.12)	0.22(0.05,0.45)	0.22(0.05,0.44)	0.50(0.11,1.05)	2.66(2.57,2.74)	2.65843
Papua New Guinea	26	0.53(0.06,1.30)	3.32(0.60,7.33)	0.05(0.00,0.12)	0.10(0.02,0.23)	2.39(2.25,2.54)	2.39391
Samoa	27	0.17(0.05,0.32)	0.49(0.13,0.92)	0.37(0.10,0.69)	0.64(0.16,1.20)	1.73(1.66,1.79)	1.7271
Solomon Islands	28	0.06(0.01,0.15)	0.46(0.10,1.05)	0.08(0.01,0.19)	0.21(0.04,0.47)	3.39(3.28,3.51)	3.39335
Tonga	29	0.07(0.02,0.12)	0.18(0.05,0.34)	0.22(0.05,0.39)	0.42(0.12,0.78)	2.13(2.00,2.26)	2.12965
Vanuatu	30	0.02(0.00,0.05)	0.16(0.03,0.38)	0.06(0.01,0.15)	0.16(0.03,0.37)	2.98(2.86,3.09)	2.97686
Armenia	33	7.39(1.75,13.83)	18.35(5.14,32.90)	0.47(0.11,0.87)	0.73(0.20,1.31)	1.57(1.38,1.75)	1.56501
Azerbaijan	34	6.60(1.35,13.32)	23.97(5.60,49.22)	0.22(0.04,0.45)	0.38(0.09,0.77)	2.17(1.76,2.58)	2.16868
Georgia	35	7.17(1.76,13.95)	34.33(8.01,65.63)	0.19(0.05,0.38)	1.03(0.24,1.97)	6.62(6.18,7.05)	6.61523
Kazakhstan	36	37.24(8.38,68.67)	75.94(19.53,136.35)	0.48(0.11,0.88)	0.70(0.18,1.25)	0.94(0.62,1.26)	0.941829
Kyrgyzstan	37	5.95(1.29,11.29)	23.19(5.61,41.80)	0.33(0.07,0.63)	0.79(0.19,1.43)	4.15(3.44,4.86)	4.14842
Mongolia	38	1.54(0.25,3.20)	6.11(1.25,12.26)	0.26(0.04,0.55)	0.42(0.08,0.83)	1.45(1.32,1.58)	1.45026
Tajikistan	39	2.36(0.50,4.82)	6.90(1.57,14.00)	0.15(0.03,0.31)	0.20(0.05,0.40)	0.63(0.45,0.82)	0.63369
Turkmenistan	40	2.17(0.45,4.10)	10.24(2.16,19.98)	0.19(0.04,0.36)	0.42(0.09,0.82)	4.13(1.89,6.43)	4.13487
Uzbekistan	41	11.26(2.37,21.55)	55.77(12.94,108.54)	0.17(0.04,0.33)	0.35(0.08,0.68)	2.08(1.80,2.36)	2.07561
Albania	43	2.02(0.44,3.99)	6.57(1.63,12.91)	0.19(0.04,0.37)	0.29(0.07,0.57)	1.73(1.57,1.90)	1.73166
Bosnia and Herzegovina	44	10.08(2.22,19.20)	24.16(6.05,44.10)	0.41(0.09,0.78)	0.72(0.18,1.32)	2.13(1.93,2.34)	2.13209
Bulgaria	45	37.62(9.03,68.09)	71.44(16.44,136.47)	0.58(0.14,1.05)	0.98(0.23,1.86)	1.52(1.22,1.82)	1.52054
Croatia	46	25.74(5.91,48.60)	44.19(10.94,78.54)	0.71(0.16,1.34)	0.90(0.23,1.61)	0.99(0.76,1.22)	0.991335
Czechia	47	62.94(14.13,119.03)	100.19(23.40,190.37)	0.80(0.18,1.51)	0.86(0.21,1.63)	0.36(0.06,0.66)	0.357645
Hungary	48	73.15(17.51,130.47)	98.19(25.84,178.03)	0.88(0.21,1.55)	0.92(0.25,1.66)	0.35(0.11,0.59)	0.350282
North Macedonia	49	5.86(1.32,11.39)	16.06(4.11,30.32)	0.58(0.13,1.14)	0.93(0.23,1.74)	1.50(1.25,1.74)	1.49768
Montenegro	50	1.73(0.39,3.37)	4.10(1.05,7.58)	0.49(0.11,0.96)	0.77(0.20,1.42)	1.57(1.28,1.87)	1.57032
Poland	51	213.58(48.10,389.35)	437.84(112.79,801.10)	0.85(0.19,1.55)	1.08(0.28,1.98)	0.72(0.50,0.94)	0.718103
Romania	52	72.92(16.21,132.96)	157.55(35.03,289.73)	0.48(0.10,0.87)	0.80(0.18,1.48)	1.62(1.46,1.78)	1.61862
Serbia	53	38.23(8.41,73.15)	92.64(28.31,165.50)	0.61(0.13,1.18)	1.08(0.33,1.92)	1.80(1.68,1.91)	1.79655
Slovakia	54	30.66(7.59,57.42)	51.48(14.48,93.25)	0.90(0.22,1.71)	0.97(0.27,1.76)	0.18(0.07,0.28)	0.17788
Slovenia	55	10.75(2.54,19.28)	16.72(4.14,30.68)	0.74(0.17,1.32)	0.71(0.18,1.30)	0.04(-0.18,0.26)	0.0377798
Belarus	57	39.88(9.00,75.11)	72.08(17.32,136.93)	0.49(0.11,0.93)	0.77(0.18,1.45)	1.18(0.59,1.78)	1.18324
Estonia	58	10.50(2.36,19.31)	12.14(2.90,22.38)	0.83(0.19,1.54)	0.79(0.18,1.42)	-0.24(-1.07,0.60)	-0.235079
Latvia	59	16.77(3.98,30.69)	26.13(6.21,48.03)	0.76(0.18,1.40)	1.18(0.29,2.20)	1.25(0.84,1.65)	1.24755
Lithuania	60	19.68(4.55,36.79)	33.40(8.37,61.46)	0.72(0.17,1.36)	0.99(0.24,1.83)	0.31(-0.19,0.81)	0.311254
Republic of Moldova	61	17.59(4.22,31.87)	21.42(5.50,37.17)	0.66(0.16,1.20)	0.63(0.16,1.09)	0.13(-0.24,0.50)	0.129557
Russian Federation	62	844.10(202.88,1524.58)	1329.94(361.98,2326.88)	0.75(0.18,1.35)	0.94(0.25,1.64)	0.69(0.51,0.87)	0.686755
Ukraine	63	233.35(55.05,413.69)	337.01(79.74,658.37)	0.54(0.12,0.95)	0.77(0.18,1.52)	1.19(0.89,1.49)	1.18855
Brunei Darussalam	66	0.13(0.01,0.29)	1.23(0.30,2.23)	0.21(0.01,0.47)	0.56(0.13,1.00)	3.48(3.14,3.83)	3.48404
Japan	67	80.23(-5.90,175.16)	179.76(11.87,362.03)	0.09(-0.01,0.19)	0.11(0.01,0.23)	0.64(0.53,0.75)	0.638465
Republic of Korea	68	3.35(-2.55,11.93)	61.24(9.72,118.88)	0.02(-0.01,0.06)	0.12(0.02,0.23)	6.22(5.92,6.52)	6.22062
Singapore	69	0.87(-0.31,2.25)	10.63(2.43,19.83)	0.06(-0.03,0.17)	0.25(0.06,0.46)	4.14(3.56,4.72)	4.13647
Australia	71	91.47(19.39,171.57)	150.52(39.19,273.64)	0.87(0.19,1.63)	0.63(0.17,1.13)	-0.95(-1.38,-0.51)	-0.945383
New Zealand	72	15.27(3.35,28.18)	22.41(5.36,40.55)	0.73(0.16,1.34)	0.51(0.12,0.92)	-1.13(-1.31,-0.94)	-1.12539
Andorra	74	0.05(0.01,0.11)	0.14(0.03,0.27)	0.19(0.03,0.41)	0.18(0.04,0.36)	0.14(-0.01,0.29)	0.144798
Austria	75	51.36(10.15,98.48)	51.33(11.17,101.70)	0.72(0.14,1.37)	0.51(0.11,0.98)	-0.98(-1.09,-0.88)	-0.984119
Belgium	76	55.47(10.64,103.82)	69.20(14.42,126.36)	0.65(0.13,1.22)	0.54(0.12,0.99)	-0.68(-0.81,-0.55)	-0.678031
Cyprus	77	1.62(0.29,3.43)	6.01(1.33,11.69)	0.37(0.06,0.78)	0.56(0.12,1.09)	1.49(1.20,1.78)	1.49074
Denmark	78	22.06(4.24,41.31)	37.45(7.79,68.11)	0.53(0.10,1.00)	0.59(0.13,1.08)	-0.37(-0.91,0.18)	-0.365492
Finland	79	26.74(5.31,51.07)	39.07(8.67,71.97)	0.64(0.12,1.21)	0.57(0.13,1.04)	-0.31(-0.51,-0.11)	-0.310542
France	80	195.59(32.65,361.18)	393.88(91.42,715.77)	0.42(0.07,0.77)	0.50(0.12,0.91)	0.58(0.34,0.82)	0.582053
Germany	81	636.96(132.51,1188.43)	625.08(141.45,1164.61)	0.84(0.17,1.58)	0.61(0.14,1.14)	-1.14(-1.23,-1.05)	-1.13593
Greece	82	37.69(7.36,73.18)	84.72(19.61,156.58)	0.46(0.09,0.90)	0.70(0.17,1.29)	0.91(0.67,1.14)	0.906905
Iceland	83	1.22(0.24,2.32)	1.91(0.44,3.63)	0.82(0.17,1.57)	0.65(0.15,1.23)	-0.77(-0.99,-0.55)	-0.769456
Ireland	84	16.75(3.52,32.28)	29.26(7.07,54.69)	0.80(0.17,1.53)	0.72(0.17,1.32)	-0.23(-0.41,-0.05)	-0.22949
Israel	85	18.47(3.96,35.29)	38.27(9.10,69.47)	0.72(0.15,1.36)	0.58(0.14,1.04)	-0.77(-0.94,-0.60)	-0.767922
Italy	86	191.53(38.53,366.61)	384.26(83.06,718.85)	0.39(0.08,0.74)	0.49(0.11,0.92)	0.56(0.41,0.70)	0.558143
Luxembourg	87	2.62(0.53,4.92)	3.92(0.97,7.23)	0.84(0.17,1.57)	0.69(0.17,1.28)	-0.29(-0.47,-0.11)	-0.287991
Malta	88	1.33(0.24,2.49)	3.70(0.89,6.85)	0.56(0.10,1.05)	0.75(0.18,1.40)	0.60(0.28,0.93)	0.604545
Netherlands	89	74.70(14.34,143.88)	111.84(23.21,207.78)	0.67(0.13,1.28)	0.60(0.13,1.11)	-0.58(-0.69,-0.48)	-0.582612
Norway	90	21.40(3.80,40.34)	28.85(6.13,54.07)	0.62(0.11,1.17)	0.55(0.12,1.04)	-0.52(-0.73,-0.31)	-0.519366
Portugal	91	24.87(4.56,48.33)	50.52(11.70,93.54)	0.33(0.06,0.63)	0.39(0.09,0.71)	0.35(0.09,0.61)	0.347025
Spain	92	142.53(29.47,263.88)	283.93(73.77,511.96)	0.48(0.10,0.89)	0.56(0.14,1.00)	0.21(0.02,0.40)	0.21011
Sweden	93	53.63(10.41,102.94)	59.47(13.54,113.40)	0.71(0.14,1.36)	0.53(0.12,1.00)	-1.06(-1.32,-0.80)	-1.06031
Switzerland	94	18.60(3.53,34.48)	36.91(7.48,69.66)	0.32(0.06,0.59)	0.37(0.08,0.69)	0.15(-0.30,0.61)	0.154145
United Kingdom	95	454.10(97.33,860.64)	552.62(133.75,1025.37)	0.95(0.21,1.81)	0.80(0.20,1.47)	-0.66(-0.85,-0.48)	-0.664338
Argentina	97	114.70(26.58,215.91)	213.91(56.82,384.74)	0.64(0.15,1.21)	0.71(0.19,1.27)	0.64(0.46,0.81)	0.636793
Chile	98	24.64(5.37,45.76)	83.63(21.48,146.09)	0.44(0.10,0.82)	0.61(0.16,1.06)	0.95(0.61,1.29)	0.952398
Uruguay	99	12.27(2.80,23.58)	22.03(5.55,39.86)	0.58(0.13,1.10)	0.74(0.19,1.34)	0.77(0.66,0.88)	0.772135
Canada	101	109.53(25.35,204.07)	237.45(60.53,426.28)	0.62(0.14,1.16)	0.62(0.16,1.12)	0.09(-0.14,0.32)	0.0859676
United States of America	102	1494.62(355.38,2733.95)	2463.66(665.92,4274.35)	0.86(0.21,1.55)	0.79(0.22,1.37)	-0.38(-0.63,-0.12)	-0.378236
Antigua and Barbuda	105	0.10(0.02,0.19)	0.49(0.12,0.88)	0.37(0.07,0.68)	0.84(0.20,1.51)	2.93(2.74,3.11)	2.92877
Bahamas	106	0.63(0.14,1.22)	2.64(0.71,4.83)	0.68(0.16,1.33)	1.13(0.30,2.07)	1.86(1.75,1.96)	1.85702
Barbados	107	0.88(0.18,1.74)	2.52(0.70,4.67)	0.59(0.13,1.16)	0.93(0.26,1.71)	1.88(1.71,2.04)	1.87542
Belize	108	0.10(0.02,0.18)	0.66(0.20,1.15)	0.21(0.05,0.38)	0.40(0.12,0.70)	2.18(1.78,2.59)	2.18002
Cuba	109	9.76(2.02,18.76)	46.25(11.02,86.44)	0.19(0.04,0.37)	0.47(0.11,0.87)	2.51(2.28,2.75)	2.51431
Dominica	110	0.13(0.03,0.25)	0.23(0.06,0.43)	0.37(0.08,0.71)	0.54(0.15,0.99)	1.31(1.18,1.44)	1.30606
Dominican Republic	111	1.75(0.26,3.76)	11.95(2.38,22.95)	0.08(0.01,0.18)	0.23(0.04,0.44)	3.56(3.37,3.76)	3.56032
Grenada	112	0.16(0.03,0.35)	0.63(0.16,1.18)	0.47(0.09,1.01)	1.05(0.26,1.97)	3.02(2.84,3.20)	3.02134
Guyana	113	0.77(0.13,1.51)	2.95(0.70,5.44)	0.35(0.06,0.69)	0.80(0.19,1.49)	3.01(2.60,3.43)	3.01392
Haiti	114	1.39(-0.08,4.25)	10.75(1.27,24.53)	0.07(-0.01,0.22)	0.23(0.03,0.54)	4.16(4.05,4.27)	4.1621
Jamaica	115	3.80(0.81,6.92)	12.54(3.50,22.63)	0.42(0.09,0.77)	0.79(0.22,1.43)	2.10(1.92,2.28)	2.09659
Saint Lucia	116	0.20(0.04,0.41)	0.94(0.25,1.77)	0.43(0.08,0.86)	0.75(0.20,1.41)	1.56(1.42,1.71)	1.56219
Saint Vincent and the Grenadines	117	0.10(0.02,0.22)	0.41(0.10,0.78)	0.28(0.04,0.57)	0.59(0.14,1.12)	2.45(2.27,2.62)	2.44605
Suriname	118	0.33(0.04,0.71)	1.72(0.40,3.34)	0.24(0.03,0.51)	0.49(0.11,0.96)	2.65(2.46,2.84)	2.65154
Trinidad and Tobago	119	2.88(0.66,5.43)	9.05(2.44,16.30)	0.64(0.15,1.22)	0.92(0.25,1.66)	0.99(0.82,1.17)	0.992998
Bolivia (Plurinational State of)	121	2.61(0.34,6.50)	23.69(5.86,48.01)	0.14(0.02,0.36)	0.47(0.12,0.94)	4.02(3.77,4.27)	4.02155
Ecuador	122	1.42(0.29,2.71)	50.43(12.01,91.36)	0.05(0.01,0.09)	0.58(0.14,1.05)	8.43(6.49,10.41)	8.43144
Peru	123	14.27(2.35,29.28)	84.13(19.82,166.52)	0.22(0.04,0.45)	0.47(0.11,0.93)	2.39(2.23,2.55)	2.39309
Colombia	125	31.09(6.06,60.60)	176.61(42.99,323.62)	0.33(0.06,0.64)	0.59(0.14,1.07)	1.96(1.80,2.11)	1.95666
Costa Rica	126	1.86(0.40,3.59)	13.77(3.32,24.52)	0.20(0.04,0.39)	0.46(0.11,0.83)	2.44(2.10,2.78)	2.43747
El Salvador	127	3.73(0.83,7.38)	20.38(5.32,38.40)	0.23(0.05,0.45)	0.58(0.15,1.09)	3.22(2.98,3.47)	3.22344
Guatemala	128	2.06(0.49,3.87)	19.08(5.01,35.11)	0.11(0.03,0.20)	0.31(0.08,0.57)	4.06(3.63,4.49)	4.06013
Honduras	129	3.15(0.57,6.35)	25.00(6.18,51.30)	0.28(0.05,0.56)	0.68(0.17,1.38)	2.85(2.64,3.05)	2.84857
Mexico	130	93.00(20.78,171.28)	544.46(154.61,989.95)	0.40(0.09,0.73)	0.77(0.22,1.41)	2.13(2.07,2.20)	2.13399
Nicaragua	131	1.37(0.31,2.84)	10.30(2.80,19.58)	0.16(0.03,0.32)	0.37(0.10,0.70)	3.02(2.68,3.36)	3.01953
Panama	132	1.29(0.28,2.41)	12.01(3.58,21.00)	0.18(0.04,0.33)	0.53(0.16,0.93)	3.69(3.19,4.19)	3.68806
Venezuela (Bolivarian Republic of)	133	6.95(1.58,13.07)	101.96(28.28,186.92)	0.13(0.03,0.24)	0.62(0.17,1.14)	4.54(3.32,5.77)	4.53781
Brazil	135	143.21(29.56,277.64)	633.76(147.73,1170.17)	0.29(0.06,0.55)	0.46(0.11,0.85)	1.21(1.08,1.35)	1.2115
Paraguay	136	1.93(0.36,4.16)	11.93(2.62,23.31)	0.16(0.03,0.35)	0.38(0.08,0.75)	2.79(2.52,3.06)	2.7903
Algeria	139	7.26(1.42,14.88)	44.01(11.75,81.57)	0.12(0.02,0.24)	0.25(0.07,0.47)	2.66(2.55,2.77)	2.66295
Bahrain	140	0.64(0.15,1.27)	5.45(1.67,9.96)	0.73(0.16,1.45)	1.35(0.41,2.54)	1.66(1.54,1.78)	1.66292
Egypt	141	21.69(5.21,59.22)	183.71(55.20,323.65)	0.15(0.04,0.44)	0.59(0.18,1.04)	5.23(4.60,5.87)	5.22911
Iran (Islamic Republic of)	142	15.41(3.03,31.16)	142.58(42.51,253.63)	0.11(0.02,0.23)	0.35(0.10,0.62)	4.05(3.89,4.21)	4.05154
Iraq	143	11.45(2.49,25.39)	62.40(15.98,119.66)	0.27(0.06,0.60)	0.47(0.12,0.89)	1.91(1.79,2.03)	1.91342
Jordan	144	2.57(0.64,4.96)	24.92(7.35,45.68)	0.36(0.09,0.71)	0.67(0.20,1.22)	1.78(1.41,2.15)	1.78213
Kuwait	145	1.27(0.34,2.25)	8.22(2.53,14.04)	0.52(0.14,0.93)	0.55(0.17,0.94)	0.32(-0.04,0.68)	0.322053
Lebanon	146	4.59(0.96,10.11)	22.94(5.65,41.52)	0.40(0.08,0.89)	0.71(0.17,1.27)	2.05(1.84,2.27)	2.05489
Libya	147	3.58(0.72,7.41)	29.92(8.02,55.58)	0.39(0.08,0.80)	1.06(0.28,1.96)	3.40(3.23,3.57)	3.39681
Morocco	148	12.40(2.27,25.27)	72.82(18.02,140.50)	0.17(0.03,0.34)	0.40(0.10,0.77)	2.98(2.91,3.05)	2.97751
Palestine	149	1.55(0.31,3.41)	8.88(2.46,16.36)	0.32(0.06,0.69)	0.64(0.18,1.18)	2.52(2.42,2.61)	2.51613
Oman	150	0.36(0.06,0.78)	2.78(0.81,4.94)	0.11(0.02,0.24)	0.29(0.08,0.51)	3.19(2.86,3.52)	3.18868
Qatar	151	0.28(0.06,0.56)	4.10(1.27,7.80)	0.67(0.15,1.36)	1.23(0.38,2.27)	2.39(2.13,2.66)	2.39384
Saudi Arabia	152	6.27(1.34,13.51)	58.51(17.34,117.27)	0.24(0.05,0.51)	0.61(0.19,1.21)	3.00(2.73,3.27)	3.00188
Syrian Arab Republic	153	4.42(0.90,8.98)	25.92(7.49,47.62)	0.16(0.03,0.34)	0.38(0.11,0.69)	2.57(2.44,2.71)	2.57439
Tunisia	154	4.94(1.07,9.55)	31.99(8.56,62.34)	0.19(0.04,0.37)	0.45(0.12,0.88)	2.79(2.75,2.83)	2.78832
Turkey	155	103.10(21.95,214.69)	391.04(109.79,703.72)	0.54(0.12,1.12)	0.77(0.22,1.40)	1.08(0.90,1.26)	1.0826
United Arab Emirates	156	1.48(0.25,3.63)	25.40(7.51,45.28)	0.83(0.14,2.00)	3.73(1.05,6.55)	6.22(5.69,6.76)	6.22441
Yemen	157	1.19(0.11,3.37)	10.37(1.93,22.76)	0.04(0.00,0.13)	0.13(0.02,0.29)	3.80(3.50,4.10)	3.80022
Afghanistan	160	4.98(0.64,15.54)	15.03(2.91,39.26)	0.13(0.02,0.41)	0.23(0.04,0.61)	1.93(1.68,2.19)	1.93292
Bangladesh	161	1.80(-2.85,8.05)	79.82(8.44,180.25)	0.01(-0.01,0.03)	0.11(0.01,0.24)	9.59(9.18,10.00)	9.59199
Bhutan	162	0.17(0.02,0.39)	0.85(0.15,1.99)	0.12(0.01,0.28)	0.27(0.05,0.63)	2.67(2.62,2.72)	2.66968
India	163	65.67(-11.24,152.52)	909.57(152.83,1739.78)	0.03(-0.01,0.06)	0.14(0.02,0.27)	5.75(5.64,5.87)	5.75466
Nepal	164	1.00(-0.50,3.11)	11.70(0.72,27.84)	0.02(-0.01,0.06)	0.08(0.00,0.20)	5.69(5.46,5.92)	5.691
Pakistan	165	24.11(-2.22,57.42)	300.84(59.28,618.13)	0.08(-0.01,0.20)	0.45(0.09,0.94)	6.09(5.66,6.52)	6.08978
Angola	168	0.77(-0.02,2.00)	12.31(1.83,26.57)	0.03(-0.00,0.09)	0.16(0.02,0.34)	5.42(5.24,5.61)	5.42389
Central African Republic	169	0.33(0.01,0.84)	2.02(0.36,4.37)	0.05(-0.00,0.11)	0.14(0.02,0.30)	3.78(3.65,3.91)	3.78209
Congo	170	0.65(0.06,1.54)	6.16(1.28,11.93)	0.10(0.01,0.23)	0.38(0.08,0.74)	4.44(4.29,4.59)	4.4418
Democratic Republic of the Congo	171	3.41(-0.20,8.34)	36.22(5.94,76.68)	0.04(-0.00,0.09)	0.17(0.03,0.36)	5.14(4.88,5.40)	5.13745
Equatorial Guinea	172	0.11(0.01,0.24)	1.21(0.23,2.44)	0.09(0.01,0.20)	0.36(0.07,0.73)	4.69(4.56,4.82)	4.68751
Gabon	173	0.79(0.15,1.55)	3.40(0.87,6.73)	0.25(0.05,0.48)	0.57(0.14,1.13)	2.60(2.53,2.68)	2.60441
Burundi	175	0.57(-0.22,1.69)	2.72(0.15,6.32)	0.04(-0.02,0.12)	0.11(0.01,0.25)	2.69(2.46,2.93)	2.69255
Comoros	176	0.10(-0.00,0.25)	1.02(0.17,2.20)	0.09(-0.00,0.23)	0.36(0.06,0.78)	4.26(4.14,4.37)	4.25789
Djibouti	177	0.03(-0.02,0.09)	0.46(0.02,1.09)	0.03(-0.02,0.11)	0.12(-0.00,0.30)	4.09(3.97,4.20)	4.08881
Eritrea	178	0.32(-0.02,0.80)	2.42(0.17,5.29)	0.04(-0.00,0.10)	0.13(0.01,0.29)	3.66(3.57,3.75)	3.6575
Ethiopia	179	5.46(-1.10,16.80)	23.15(0.06,49.14)	0.05(-0.01,0.14)	0.10(-0.00,0.21)	1.92(1.71,2.13)	1.92326
Kenya	180	3.79(0.34,8.15)	43.81(9.77,88.52)	0.08(0.01,0.17)	0.31(0.07,0.63)	4.65(4.57,4.73)	4.64586
Madagascar	181	1.73(-0.04,3.95)	12.38(1.97,27.48)	0.07(-0.00,0.15)	0.19(0.03,0.42)	3.48(3.18,3.77)	3.47506
Malawi	182	0.44(-0.33,1.44)	5.82(0.51,13.52)	0.02(-0.02,0.06)	0.11(0.01,0.28)	6.47(6.39,6.56)	6.47343
Mauritius	183	0.77(0.14,1.50)	5.51(1.29,10.27)	0.18(0.03,0.35)	0.57(0.13,1.05)	3.51(3.09,3.93)	3.51011
Mozambique	184	2.52(-0.09,5.99)	19.02(3.01,41.26)	0.07(-0.00,0.17)	0.26(0.04,0.58)	4.58(4.35,4.80)	4.57502
Rwanda	185	1.11(-0.32,3.23)	9.53(1.14,22.14)	0.06(-0.02,0.18)	0.23(0.03,0.53)	4.15(3.96,4.34)	4.14772
Seychelles	186	0.13(0.03,0.26)	0.64(0.18,1.13)	0.46(0.10,0.89)	1.03(0.28,1.82)	2.87(2.60,3.14)	2.86926
Somalia	187	1.32(0.06,3.28)	7.46(0.79,15.95)	0.07(-0.00,0.18)	0.16(0.01,0.35)	2.68(2.60,2.76)	2.68015
United Republic of Tanzania	189	10.76(1.52,21.08)	75.58(16.62,146.69)	0.18(0.02,0.35)	0.52(0.11,1.00)	3.73(3.63,3.82)	3.7272
Uganda	190	3.09(-0.31,7.40)	29.71(3.81,62.46)	0.08(-0.01,0.21)	0.31(0.04,0.65)	3.89(3.68,4.10)	3.88926
Zambia	191	1.41(-0.07,3.37)	18.00(3.88,36.24)	0.09(-0.01,0.22)	0.44(0.10,0.89)	5.04(4.93,5.14)	5.03715
Botswana	193	0.81(0.18,1.78)	5.05(1.16,9.70)	0.25(0.05,0.53)	0.59(0.14,1.10)	3.02(2.81,3.23)	3.01805
Lesotho	194	1.69(0.37,3.65)	5.35(1.24,11.36)	0.31(0.07,0.67)	0.79(0.18,1.68)	3.42(3.19,3.65)	3.42114
Namibia	195	0.54(0.11,1.09)	3.18(0.71,6.40)	0.15(0.03,0.29)	0.38(0.09,0.77)	2.87(2.67,3.06)	2.86892
South Africa	196	47.68(12.35,89.35)	226.60(63.10,400.60)	0.39(0.10,0.74)	0.83(0.23,1.47)	2.62(2.50,2.74)	2.62303
Eswatini	197	0.91(0.21,1.96)	3.79(0.85,7.64)	0.56(0.13,1.22)	1.11(0.25,2.25)	2.25(2.10,2.40)	2.24705
Zimbabwe	198	4.57(0.83,9.44)	34.27(8.05,66.56)	0.20(0.04,0.42)	0.77(0.18,1.49)	4.80(4.23,5.38)	4.80067
Benin	200	1.06(0.21,2.12)	5.00(1.13,9.83)	0.10(0.02,0.20)	0.17(0.04,0.32)	1.59(1.52,1.66)	1.58799
Burkina Faso	201	0.19(-0.22,0.69)	1.32(-0.34,3.59)	0.01(-0.01,0.03)	0.02(-0.01,0.06)	4.09(3.79,4.40)	4.09267
Cameroon	202	3.65(0.78,7.34)	21.25(4.85,42.95)	0.15(0.03,0.30)	0.30(0.07,0.61)	2.26(2.17,2.34)	2.25862
Cabo Verde	203	0.04(0.01,0.08)	0.51(0.11,1.05)	0.03(0.01,0.06)	0.20(0.04,0.41)	6.56(5.76,7.37)	6.56214
Chad	204	0.62(0.09,1.33)	2.58(0.40,5.63)	0.04(0.01,0.09)	0.09(0.01,0.20)	2.63(2.59,2.67)	2.62612
Cote d'Ivoire	205	3.20(0.61,6.26)	18.48(3.56,37.25)	0.15(0.03,0.29)	0.31(0.06,0.61)	2.43(2.37,2.50)	2.43473
Gambia	206	0.14(0.03,0.28)	0.98(0.21,2.10)	0.08(0.01,0.16)	0.18(0.04,0.38)	2.26(2.00,2.51)	2.25733
Ghana	207	1.85(0.20,3.85)	23.60(5.39,47.95)	0.05(0.00,0.10)	0.22(0.05,0.45)	5.06(4.85,5.26)	5.0567
Guinea	208	1.22(0.19,2.39)	4.25(0.88,8.56)	0.07(0.01,0.14)	0.14(0.03,0.28)	2.17(2.10,2.24)	2.17335
Guinea-Bissau	209	0.15(0.02,0.34)	0.74(0.13,1.51)	0.07(0.01,0.15)	0.16(0.03,0.32)	2.93(2.90,2.96)	2.92716
Liberia	210	0.59(0.10,1.17)	2.92(0.65,5.82)	0.11(0.02,0.21)	0.25(0.06,0.50)	3.01(2.86,3.17)	3.01221
Mali	211	0.74(0.08,1.52)	2.97(0.50,6.08)	0.03(0.00,0.07)	0.06(0.01,0.13)	1.85(1.72,1.98)	1.84537
Mauritania	212	0.68(0.14,1.33)	3.09(0.70,6.10)	0.13(0.03,0.24)	0.27(0.06,0.52)	2.30(2.22,2.38)	2.29876
Niger	213	0.67(0.08,1.41)	3.69(0.62,8.34)	0.04(0.01,0.09)	0.08(0.01,0.17)	1.72(1.66,1.78)	1.71822
Nigeria	214	15.66(1.93,32.01)	132.68(26.92,260.40)	0.07(0.01,0.15)	0.26(0.05,0.50)	4.08(4.00,4.16)	4.07652
Sao Tome and Principe	215	0.07(0.01,0.14)	0.31(0.08,0.66)	0.21(0.04,0.40)	0.49(0.12,1.04)	2.69(2.61,2.76)	2.68666
Senegal	216	1.35(0.22,2.70)	8.07(1.64,16.61)	0.08(0.01,0.15)	0.18(0.04,0.37)	2.97(2.83,3.11)	2.96853
Sierra Leone	217	0.52(0.06,1.09)	2.60(0.46,5.46)	0.05(0.01,0.11)	0.13(0.02,0.27)	3.11(2.99,3.24)	3.11146
Togo	218	0.50(0.09,1.05)	4.26(0.85,8.82)	0.07(0.01,0.14)	0.17(0.03,0.37)	2.99(2.91,3.07)	2.99012
American Samoa	298	0.03(0.01,0.06)	0.14(0.04,0.26)	0.26(0.07,0.49)	0.56(0.16,1.04)	2.60(2.52,2.69)	2.60131
Bermuda	305	0.31(0.06,0.60)	0.71(0.20,1.29)	0.87(0.18,1.70)	0.98(0.28,1.78)	0.05(-0.18,0.28)	0.0486642
Cook Islands	320	0.01(0.00,0.02)	0.03(0.01,0.06)	0.15(0.03,0.29)	0.25(0.07,0.44)	1.73(1.61,1.85)	1.72546
Greenland	349	0.23(0.06,0.44)	0.33(0.08,0.62)	1.31(0.32,2.47)	0.92(0.23,1.70)	-1.27(-1.55,-0.99)	-1.26934
Guam	351	0.09(0.02,0.19)	0.41(0.10,0.77)	0.24(0.05,0.49)	0.40(0.10,0.74)	2.68(2.24,3.11)	2.67827
Monaco	367	0.22(0.04,0.45)	0.33(0.07,0.73)	0.61(0.11,1.25)	0.67(0.15,1.45)	0.18(0.12,0.24)	0.183426
Nauru	369	0.01(0.00,0.02)	0.02(0.00,0.04)	0.29(0.07,0.66)	0.55(0.12,1.19)	2.14(2.08,2.19)	2.1354
Niue	374	0.00(0.00,0.00)	0.01(0.00,0.01)	0.22(0.05,0.43)	0.50(0.14,0.97)	2.53(2.44,2.61)	2.5281
Northern Mariana Islands	376	0.02(0.01,0.05)	0.17(0.05,0.30)	0.24(0.05,0.50)	0.62(0.16,1.07)	3.77(3.35,4.19)	3.7698
Palau	380	0.00(0.00,0.01)	0.01(0.00,0.02)	0.07(0.01,0.13)	0.11(0.03,0.20)	1.74(1.66,1.82)	1.73998
Puerto Rico	385	5.21(1.21,9.45)	20.53(5.58,37.34)	0.27(0.06,0.48)	0.59(0.16,1.05)	2.50(1.85,3.15)	2.49744
Saint Kitts and Nevis	393	0.10(0.02,0.21)	0.30(0.08,0.55)	0.51(0.10,1.07)	0.80(0.21,1.45)	1.78(1.60,1.95)	1.77543
San Marino	396	0.07(0.02,0.14)	0.10(0.02,0.21)	0.38(0.08,0.76)	0.27(0.06,0.57)	-0.36(-0.62,-0.09)	-0.357724
Tokelau	413	0.00(0.00,0.00)	0.00(0.00,0.01)	0.18(0.04,0.39)	0.42(0.12,0.83)	2.62(2.52,2.73)	2.62313
Tuvalu	416	0.01(0.00,0.01)	0.02(0.01,0.04)	0.14(0.03,0.30)	0.38(0.10,0.74)	3.33(3.20,3.45)	3.32808
United States Virgin Islands	422	0.34(0.08,0.65)	0.70(0.20,1.35)	0.71(0.17,1.35)	0.81(0.23,1.56)	0.88(0.52,1.25)	0.883383
South Sudan	435	0.34(-0.20,0.99)	1.47(-0.31,3.92)	0.03(-0.02,0.09)	0.06(-0.02,0.17)	2.33(2.12,2.55)	2.33362
Sudan	522	5.49(0.79,15.49)	28.35(7.01,60.03)	0.12(0.02,0.33)	0.27(0.07,0.58)	2.83(2.62,3.04)	2.83144
