# Supplementary material for: Global, regional, and national burden of ovarian cancer due to high BMI, 1990–2021 and projections to 2050: a systematic analysis based on the global burden of disease 2021 study
Source: Front Nutr. 2026 Feb 9;13:1688767. doi: 10.3389/fnut.2026.1688767 (PMC12926127; doi:10.3389/fnut.2026.1688767)
Supplement: Supplementary file 3 [file Table_2.xlsx]

## Sheet: 全球+204个国家的DALYs绝对值（1990年+2021年）
location_name	location_id	DALYs cases		ASDR (per 100,000)		EAPCs	EAPC
		1990-Female	2021-Female	1990-Female	2021-Female
Global	1	188874.09(38400.57,355691.42)	477248.38(113449.26,840002.14)	8.72(1.78,16.41)	10.56(2.50,18.57)	0.51(0.45,0.57)	0.50997
China	6	4568.98(-2298.95,12584.20)	52980.15(10497.37,108332.82)	0.98(-0.47,2.67)	4.85(0.96,9.92)	4.96(4.81,5.10)	4.95585
Democratic People's Republic of Korea	7	8.52(-70.45,104.22)	307.90(-36.84,843.91)	0.10(-0.64,0.99)	1.60(-0.23,4.49)	9.52(9.38,9.66)	9.51999
Taiwan (Province of China)	8	153.35(-6.65,331.65)	1701.04(331.40,3193.12)	1.89(-0.05,4.03)	8.51(1.65,15.85)	4.62(4.28,4.96)	4.62158
Cambodia	10	27.82(-9.77,84.15)	359.41(11.76,837.50)	0.89(-0.32,2.66)	4.39(0.12,10.25)	5.38(5.33,5.44)	5.38363
Indonesia	11	652.10(-215.79,1878.37)	9067.55(1449.80,19332.18)	0.95(-0.36,2.74)	5.86(0.88,12.53)	6.23(5.75,6.71)	6.22907
Lao People's Democratic Republic	12	13.48(-2.78,44.27)	176.04(19.49,380.52)	1.04(-0.21,3.39)	5.82(0.63,12.61)	6.29(5.89,6.70)	6.2921
Malaysia	13	263.56(47.24,541.84)	1856.06(449.30,3635.51)	4.69(0.85,9.63)	11.96(2.89,23.29)	3.38(2.90,3.87)	3.38073
Maldives	14	2.10(0.21,7.06)	21.44(4.95,44.69)	3.79(0.32,12.49)	10.94(2.48,22.79)	3.46(3.17,3.76)	3.46409
Myanmar	15	346.05(7.80,831.58)	1763.75(244.65,3688.75)	2.38(0.05,5.77)	5.70(0.76,11.91)	2.64(2.46,2.81)	2.63931
Philippines	16	650.21(45.29,1361.26)	5132.69(895.36,9930.52)	3.32(0.23,6.87)	10.13(1.75,19.50)	3.65(3.49,3.81)	3.65276
Sri Lanka	17	139.01(11.78,299.92)	869.65(187.03,1827.30)	2.14(0.18,4.63)	5.88(1.25,12.32)	3.57(3.32,3.82)	3.57043
Thailand	18	623.70(25.48,1296.98)	6269.22(1491.79,12360.04)	2.67(0.11,5.60)	11.52(2.70,22.74)	4.72(4.45,4.98)	4.71808
Timor-Leste	19	0.04(-0.88,1.29)	6.82(-1.33,17.88)	-0.04(-0.49,0.54)	1.39(-0.32,3.75)	18.09(15.96,20.27)	18.0909
Viet Nam	20	5.71(-73.20,94.04)	881.98(20.89,2071.00)	0.03(-0.30,0.40)	1.45(0.02,3.43)	14.69(13.85,15.53)	14.6911
Fiji	22	18.02(4.29,36.44)	54.89(16.47,100.65)	7.63(1.82,15.40)	12.15(3.65,22.12)	1.47(1.39,1.54)	1.46564
Kiribati	23	0.46(0.11,0.89)	2.07(0.56,4.10)	1.80(0.40,3.52)	4.04(1.11,8.00)	2.69(2.51,2.86)	2.68626
Marshall Islands	24	0.71(0.19,1.47)	3.69(0.84,8.24)	7.14(1.81,14.85)	15.97(3.58,35.65)	2.61(2.49,2.74)	2.61174
Micronesia (Federated States of)	25	2.10(0.50,4.22)	7.67(1.82,16.15)	7.57(1.78,15.23)	16.53(3.87,34.73)	2.56(2.47,2.64)	2.55584
Papua New Guinea	26	19.43(2.20,46.67)	128.12(23.60,284.15)	1.69(0.18,4.16)	3.65(0.65,8.05)	2.43(2.28,2.58)	2.42745
Samoa	27	5.81(1.72,10.63)	16.24(4.32,31.59)	12.06(3.55,22.19)	20.35(5.41,39.33)	1.69(1.62,1.75)	1.6875
Solomon Islands	28	2.35(0.38,5.84)	18.13(3.91,41.07)	2.77(0.43,6.83)	7.51(1.57,16.99)	3.42(3.31,3.53)	3.4196
Tonga	29	2.34(0.58,4.10)	5.82(1.75,10.71)	7.18(1.78,12.58)	13.16(3.94,24.36)	1.97(1.84,2.10)	1.96896
Vanuatu	30	0.74(0.12,1.91)	5.65(1.12,13.58)	1.98(0.28,5.11)	5.03(0.98,12.10)	2.90(2.77,3.04)	2.90254
Armenia	33	221.87(52.22,422.61)	487.83(136.12,879.40)	13.69(3.21,26.03)	20.19(5.51,36.53)	1.44(1.22,1.66)	1.43799
Azerbaijan	34	218.06(45.57,441.52)	782.34(184.16,1639.94)	7.18(1.47,14.55)	11.96(2.79,24.80)	2.00(1.59,2.40)	1.9972
Georgia	35	219.85(53.82,429.54)	921.19(214.36,1776.03)	6.09(1.47,11.96)	30.01(6.89,57.51)	6.32(5.90,6.75)	6.32219
Kazakhstan	36	1147.66(255.53,2098.59)	2355.21(588.18,4212.92)	14.71(3.26,26.73)	21.26(5.30,38.01)	0.87(0.54,1.20)	0.867716
Kyrgyzstan	37	171.31(38.34,319.80)	740.88(179.50,1340.96)	9.68(2.18,18.30)	23.92(5.78,43.49)	4.15(3.50,4.80)	4.14857
Mongolia	38	50.87(7.72,106.86)	205.25(42.50,414.31)	8.48(1.32,17.89)	12.83(2.61,25.88)	1.32(1.18,1.46)	1.32074
Tajikistan	39	71.33(15.06,144.13)	236.39(54.12,484.44)	4.58(0.97,9.23)	6.20(1.41,12.51)	0.82(0.69,0.96)	0.823522
Turkmenistan	40	69.86(14.05,131.41)	340.21(70.87,661.17)	5.97(1.20,11.27)	13.47(2.79,26.25)	4.26(2.03,6.55)	4.26488
Uzbekistan	41	351.50(73.11,695.94)	1867.05(424.50,3657.16)	5.31(1.12,10.49)	11.07(2.53,21.64)	2.16(1.87,2.45)	2.16024
Albania	43	57.38(11.58,115.03)	166.77(40.27,327.08)	5.17(1.07,10.40)	7.78(1.85,15.22)	1.71(1.53,1.89)	1.71299
Bosnia and Herzegovina	44	309.16(67.88,582.50)	627.99(159.05,1152.77)	12.24(2.66,23.00)	20.30(5.17,37.34)	1.97(1.75,2.19)	1.97152
Bulgaria	45	1119.88(270.37,2014.32)	1849.81(436.64,3498.10)	17.71(4.22,31.77)	29.08(7.02,55.46)	1.43(1.16,1.71)	1.43365
Croatia	46	701.38(157.08,1291.68)	1024.99(257.44,1828.49)	19.49(4.39,35.96)	24.10(5.94,43.40)	0.86(0.61,1.11)	0.856627
Czechia	47	1686.87(380.14,3187.14)	2330.89(555.43,4423.34)	22.91(5.14,43.03)	22.69(5.47,42.86)	0.09(-0.20,0.38)	0.0889079
Hungary	48	2001.43(474.54,3548.57)	2421.23(652.57,4359.38)	25.54(5.92,45.27)	25.94(7.06,46.62)	0.21(-0.03,0.45)	0.212291
North Macedonia	49	175.53(39.93,340.38)	429.68(110.27,819.37)	16.79(3.82,32.74)	25.07(6.38,47.79)	1.28(1.04,1.51)	1.27932
Montenegro	50	50.82(11.59,99.09)	104.73(27.19,193.31)	14.46(3.27,28.03)	20.64(5.39,38.29)	1.38(1.02,1.73)	1.37568
Poland	51	5965.72(1278.45,10853.09)	10306.07(2628.44,18872.38)	24.84(5.31,45.09)	28.45(7.06,52.51)	0.39(0.15,0.62)	0.38528
Romania	52	2271.43(502.02,4191.89)	4011.31(910.44,7381.02)	15.18(3.32,28.39)	22.96(5.19,42.09)	1.26(1.11,1.41)	1.25898
Serbia	53	1127.76(250.75,2162.18)	2360.33(720.03,4175.64)	17.63(3.84,34.01)	30.12(8.99,53.93)	1.70(1.55,1.85)	1.69839
Slovakia	54	847.63(203.58,1602.82)	1301.14(367.26,2348.50)	25.98(6.12,49.55)	26.57(7.38,47.68)	0.03(-0.07,0.13)	0.0296962
Slovenia	55	287.81(66.96,510.73)	374.26(93.44,689.94)	20.77(4.81,36.73)	18.27(4.56,33.97)	-0.22(-0.47,0.03)	-0.219198
Belarus	57	1144.75(259.43,2161.77)	1987.52(471.38,3793.88)	14.74(3.31,27.93)	22.80(5.31,42.73)	1.17(0.58,1.76)	1.17003
Estonia	58	290.54(67.54,536.94)	277.04(64.51,501.32)	24.47(5.71,45.23)	21.08(4.91,37.97)	-0.62(-1.41,0.19)	-0.61549
Latvia	59	476.18(113.57,867.12)	640.98(155.38,1190.56)	22.86(5.43,41.65)	33.93(8.25,64.75)	1.02(0.63,1.41)	1.02093
Lithuania	60	541.54(125.30,1028.36)	782.43(192.16,1449.81)	20.58(4.73,39.44)	27.08(6.53,50.53)	0.16(-0.36,0.69)	0.164696
Republic of Moldova	61	540.67(129.97,969.22)	606.18(156.73,1049.74)	20.27(4.84,36.59)	18.87(4.87,32.61)	0.01(-0.34,0.37)	0.012466
Russian Federation	62	25310.97(6053.89,45685.30)	36073.79(9765.94,62743.79)	23.50(5.58,42.28)	27.59(7.42,47.69)	0.41(0.25,0.57)	0.409896
Ukraine	63	6928.17(1595.62,12468.15)	9687.78(2264.27,19110.45)	16.91(3.82,30.41)	24.10(5.51,48.03)	1.14(0.80,1.47)	1.13533
Brunei Darussalam	66	5.04(0.45,11.17)	44.77(10.57,81.26)	7.54(0.62,16.50)	19.17(4.56,34.83)	3.34(3.02,3.66)	3.3433
Japan	67	2406.24(-181.69,5391.51)	4152.14(318.10,8615.64)	2.65(-0.24,5.97)	3.38(0.27,6.98)	0.59(0.49,0.69)	0.585475
Republic of Korea	68	108.30(-101.65,397.16)	1596.20(228.16,3062.30)	0.56(-0.49,2.06)	3.37(0.42,6.47)	6.00(5.79,6.21)	5.99676
Singapore	69	30.87(-9.65,80.82)	323.80(75.02,585.04)	2.21(-0.69,5.76)	7.64(1.76,13.89)	3.77(3.17,4.38)	3.77061
Australia	71	2408.99(512.22,4514.68)	3397.47(908.07,6081.18)	24.26(5.12,45.55)	16.08(4.28,28.70)	-1.24(-1.67,-0.81)	-1.23991
New Zealand	72	406.69(91.97,742.88)	537.86(128.30,959.09)	20.75(4.70,37.82)	13.57(3.25,24.14)	-1.37(-1.55,-1.20)	-1.37314
Andorra	74	1.40(0.23,3.12)	3.42(0.74,7.06)	5.00(0.82,11.07)	4.71(1.02,9.76)	0.12(-0.04,0.27)	0.115131
Austria	75	1176.43(231.68,2216.76)	1077.25(233.56,2045.65)	18.49(3.53,35.23)	12.24(2.65,23.10)	-1.12(-1.24,-0.99)	-1.11666
Belgium	76	1341.24(262.99,2509.19)	1454.06(312.24,2630.69)	17.42(3.44,32.57)	13.54(2.96,24.34)	-0.94(-1.07,-0.81)	-0.941031
Cyprus	77	42.06(7.63,86.67)	146.43(32.43,284.94)	9.58(1.71,19.80)	14.18(3.16,27.60)	1.39(1.09,1.68)	1.3867
Denmark	78	562.63(102.60,1064.42)	807.73(173.59,1446.03)	14.96(2.77,28.67)	14.59(3.12,25.87)	-0.81(-1.36,-0.26)	-0.812096
Finland	79	653.93(128.39,1245.19)	818.00(186.23,1506.91)	17.05(3.29,32.44)	14.44(3.33,26.55)	-0.58(-0.80,-0.36)	-0.580681
France	80	4573.31(768.21,8332.02)	8066.96(1883.50,14752.58)	10.93(1.82,19.79)	12.30(2.83,22.26)	0.37(0.10,0.65)	0.373317
Germany	81	15193.83(3098.91,28602.76)	13439.75(3077.60,25036.10)	22.47(4.53,42.25)	15.57(3.61,28.99)	-1.25(-1.34,-1.16)	-1.25217
Greece	82	986.60(195.33,1917.45)	1889.44(455.44,3472.97)	12.78(2.52,24.79)	18.63(4.53,34.01)	0.89(0.72,1.07)	0.894161
Iceland	83	31.06(6.50,58.78)	44.63(10.54,83.85)	22.45(4.78,42.45)	16.69(3.98,31.22)	-1.07(-1.27,-0.87)	-1.06966
Ireland	84	447.91(93.56,854.30)	702.50(165.72,1284.82)	22.84(4.79,43.51)	18.49(4.33,33.70)	-0.58(-0.75,-0.41)	-0.581515
Israel	85	481.28(104.57,911.06)	882.91(206.95,1589.06)	19.33(4.21,36.73)	14.50(3.38,26.09)	-0.93(-1.10,-0.76)	-0.926365
Italy	86	4829.07(935.09,9271.69)	8049.13(1770.66,15258.68)	10.57(1.98,20.37)	12.26(2.70,23.33)	0.26(0.13,0.39)	0.262827
Luxembourg	87	63.89(13.12,120.41)	87.02(22.06,162.27)	22.07(4.49,41.58)	16.80(4.23,31.29)	-0.57(-0.75,-0.38)	-0.568358
Malta	88	35.06(6.36,66.04)	84.74(20.52,157.79)	15.09(2.70,28.56)	20.05(4.95,37.32)	0.62(0.31,0.93)	0.618771
Netherlands	89	1831.64(345.84,3445.65)	2442.96(521.10,4490.61)	17.96(3.37,33.79)	14.90(3.25,27.37)	-0.82(-0.93,-0.71)	-0.820373
Norway	90	521.99(97.21,984.64)	633.51(138.65,1192.51)	17.30(3.31,32.75)	13.71(3.03,25.57)	-0.85(-1.10,-0.59)	-0.847787
Portugal	91	664.60(120.91,1294.72)	1135.67(267.27,2063.62)	9.25(1.66,18.10)	10.34(2.43,18.64)	0.14(-0.12,0.41)	0.142914
Spain	92	3735.09(761.85,6926.84)	6518.80(1691.20,11788.43)	13.65(2.75,25.14)	14.77(3.80,26.79)	-0.00(-0.18,0.17)	-0.00459091
Sweden	93	1310.02(262.11,2516.30)	1231.99(281.85,2336.73)	19.65(4.02,37.81)	13.03(2.99,24.57)	-1.38(-1.64,-1.11)	-1.37611
Switzerland	94	441.13(81.94,812.86)	745.01(153.51,1394.01)	8.48(1.53,15.87)	8.54(1.77,15.89)	-0.29(-0.75,0.17)	-0.291476
United Kingdom	95	11373.72(2500.64,21761.21)	12054.50(2940.67,22042.04)	26.74(5.93,51.27)	20.04(4.89,36.73)	-1.08(-1.26,-0.90)	-1.07873
Argentina	97	3191.37(726.77,6046.21)	5757.03(1552.29,10230.46)	18.20(4.13,34.54)	20.15(5.44,35.71)	0.64(0.47,0.81)	0.63969
Chile	98	724.96(159.68,1356.17)	2322.10(607.59,4029.15)	12.76(2.82,23.85)	17.72(4.65,30.70)	0.94(0.59,1.29)	0.939349
Uruguay	99	324.00(73.59,619.22)	547.08(136.54,983.61)	16.20(3.66,30.99)	20.97(5.20,37.60)	0.79(0.68,0.89)	0.787638
Canada	101	2869.06(655.53,5385.68)	5430.12(1414.95,9810.32)	17.21(3.92,32.32)	16.04(4.19,28.76)	-0.20(-0.40,-0.01)	-0.202646
United States of America	102	38468.90(9394.83,69645.24)	58748.85(16253.29,101445.72)	24.00(5.91,43.36)	20.97(5.83,36.19)	-0.56(-0.79,-0.33)	-0.559233
Antigua and Barbuda	105	3.01(0.61,5.63)	14.40(3.54,26.44)	11.40(2.34,21.50)	24.19(5.92,44.27)	2.72(2.55,2.90)	2.72067
Bahamas	106	21.61(4.99,42.16)	86.26(23.37,157.05)	22.17(5.14,43.30)	35.80(9.60,65.14)	1.75(1.63,1.87)	1.75028
Barbados	107	25.16(5.47,48.97)	68.95(20.38,125.06)	18.40(4.02,35.32)	27.53(8.23,49.29)	1.67(1.52,1.83)	1.67271
Belize	108	3.30(0.79,5.75)	22.76(6.82,38.66)	6.72(1.63,11.78)	12.70(3.77,21.65)	2.15(1.78,2.52)	2.14836
Cuba	109	311.66(66.66,592.79)	1355.10(324.27,2510.93)	6.04(1.30,11.51)	14.64(3.53,27.15)	2.38(2.13,2.63)	2.37924
Dominica	110	3.41(0.73,6.60)	6.51(1.79,12.21)	10.17(2.22,19.47)	15.61(4.28,29.11)	1.50(1.41,1.60)	1.50301
Dominican Republic	111	65.90(10.36,138.33)	401.24(85.32,768.83)	2.88(0.44,6.11)	7.46(1.58,14.29)	3.37(3.17,3.56)	3.36759
Grenada	112	5.27(0.96,11.36)	19.88(5.21,36.71)	15.90(2.94,34.29)	32.98(8.57,60.81)	2.78(2.60,2.95)	2.77518
Guyana	113	27.03(4.80,52.43)	98.52(23.68,181.73)	11.50(2.06,22.39)	25.72(6.16,47.45)	2.95(2.53,3.38)	2.952
Haiti	114	52.81(-0.18,159.21)	408.58(48.79,912.37)	2.53(-0.09,7.72)	7.86(0.92,17.77)	4.02(3.92,4.13)	4.0243
Jamaica	115	116.31(25.12,210.22)	383.73(108.83,689.09)	13.34(2.89,23.96)	24.48(6.95,44.00)	2.05(1.85,2.26)	2.0537
Saint Lucia	116	7.07(1.53,13.98)	29.84(8.32,54.66)	14.94(3.34,29.57)	24.42(6.82,44.54)	1.52(1.40,1.63)	1.5151
Saint Vincent and the Grenadines	117	3.33(0.53,6.75)	13.34(3.22,25.14)	9.04(1.44,18.37)	19.45(4.68,36.54)	2.43(2.26,2.61)	2.43364
Suriname	118	11.22(1.64,22.86)	54.68(12.46,104.42)	7.59(1.08,15.75)	15.79(3.57,30.18)	2.56(2.37,2.74)	2.55642
Trinidad and Tobago	119	94.49(22.13,174.68)	277.79(77.10,504.95)	20.53(4.79,38.00)	29.37(8.20,54.33)	1.00(0.84,1.17)	1.0032
Bolivia (Plurinational State of)	121	88.13(11.59,214.78)	760.62(185.63,1522.15)	4.52(0.60,11.10)	14.42(3.54,28.76)	3.88(3.64,4.13)	3.88272
Ecuador	122	48.95(9.97,90.51)	1570.98(383.92,2810.41)	1.57(0.32,2.94)	17.81(4.36,31.92)	8.29(6.32,10.30)	8.29028
Peru	123	483.07(86.51,995.34)	2686.75(630.29,5367.00)	7.00(1.25,14.29)	14.78(3.48,29.47)	2.34(2.19,2.49)	2.33949
Colombia	125	985.91(182.40,1913.88)	5255.81(1249.55,9769.17)	9.63(1.86,18.75)	17.70(4.19,32.81)	2.09(1.92,2.27)	2.0907
Costa Rica	126	58.75(12.78,111.74)	419.42(103.61,747.71)	6.04(1.32,11.58)	14.29(3.53,25.48)	2.53(2.23,2.84)	2.53377
El Salvador	127	124.00(27.61,243.20)	633.27(167.23,1190.88)	7.20(1.61,14.15)	18.13(4.79,34.11)	3.18(2.94,3.42)	3.18431
Guatemala	128	74.05(17.43,135.86)	626.95(162.61,1160.26)	3.34(0.80,6.21)	9.62(2.51,17.82)	4.10(3.64,4.56)	4.09768
Honduras	129	104.85(17.69,207.37)	824.75(208.70,1715.61)	8.73(1.56,17.55)	21.07(5.34,43.32)	2.79(2.58,3.00)	2.791
Mexico	130	3090.45(696.07,5637.09)	17708.13(5015.90,31953.69)	11.95(2.70,21.86)	24.53(6.95,44.33)	2.29(2.22,2.37)	2.2922
Nicaragua	131	47.17(10.43,96.51)	332.93(90.39,634.38)	4.86(1.10,10.02)	11.25(3.07,21.36)	2.95(2.62,3.28)	2.94789
Panama	132	35.87(7.35,67.52)	343.67(98.96,608.37)	4.68(1.01,8.71)	15.35(4.40,27.19)	4.00(3.53,4.47)	4.00014
Venezuela (Bolivarian Republic of)	133	229.01(51.11,430.01)	3132.47(890.02,5801.12)	3.82(0.86,7.11)	19.10(5.41,35.38)	4.62(3.38,5.88)	4.62135
Brazil	135	4565.33(960.64,8891.00)	18672.09(4399.26,34138.19)	8.61(1.80,16.73)	13.58(3.20,24.81)	1.15(1.04,1.27)	1.15026
Paraguay	136	60.88(11.50,128.66)	359.52(81.75,701.32)	4.91(0.94,10.42)	11.25(2.55,21.94)	2.65(2.37,2.93)	2.6507
Algeria	139	229.22(47.73,458.72)	1356.23(356.11,2453.58)	3.35(0.68,6.70)	6.86(1.81,12.54)	2.35(2.28,2.42)	2.34975
Bahrain	140	21.51(5.00,43.06)	175.62(54.55,323.59)	21.03(4.82,41.91)	36.75(11.28,67.96)	1.51(1.39,1.64)	1.51267
Egypt	141	737.86(178.43,1945.90)	5952.94(1830.87,10519.49)	4.46(1.08,12.19)	16.45(4.98,28.88)	4.91(4.33,5.50)	4.91481
Iran (Islamic Republic of)	142	531.52(99.90,1071.47)	4519.10(1371.42,8038.40)	3.47(0.67,6.99)	10.21(3.08,18.15)	3.82(3.66,3.97)	3.8168
Iraq	143	387.10(80.63,841.35)	2112.20(545.76,4147.78)	8.46(1.80,18.47)	14.22(3.65,27.48)	1.81(1.70,1.91)	1.80631
Jordan	144	84.43(20.39,161.87)	787.02(231.53,1442.85)	10.66(2.65,20.65)	18.53(5.48,33.87)	1.61(1.27,1.95)	1.60723
Kuwait	145	42.67(11.21,75.62)	293.96(89.94,501.49)	15.04(4.02,26.71)	15.58(4.86,26.41)	0.02(-0.33,0.37)	0.0227308
Lebanon	146	136.13(27.83,296.96)	592.09(147.94,1067.52)	11.26(2.33,24.63)	18.81(4.70,33.92)	1.81(1.63,1.99)	1.80909
Libya	147	112.94(22.92,235.51)	978.45(263.62,1831.49)	11.66(2.36,24.21)	30.83(8.32,57.05)	3.28(3.11,3.45)	3.28231
Morocco	148	395.53(73.36,792.18)	2296.14(574.91,4426.64)	5.03(0.93,10.30)	12.01(2.99,23.03)	2.97(2.91,3.04)	2.9745
Palestine	149	48.29(9.60,107.49)	280.73(78.07,518.03)	9.25(1.84,20.48)	18.12(5.05,33.49)	2.36(2.27,2.44)	2.35938
Oman	150	12.02(2.02,26.12)	92.88(26.54,163.55)	3.48(0.57,7.61)	8.44(2.43,15.01)	2.99(2.64,3.34)	2.9864
Qatar	151	10.39(2.43,20.54)	143.59(44.46,282.44)	18.63(4.15,37.22)	31.93(9.75,58.89)	2.15(1.93,2.37)	2.14839
Saudi Arabia	152	212.15(45.74,459.50)	2157.88(626.27,4417.44)	7.17(1.55,15.46)	17.92(5.37,36.38)	2.93(2.67,3.19)	2.92908
Syrian Arab Republic	153	147.85(30.11,300.81)	821.47(236.03,1501.59)	4.97(1.01,10.05)	10.90(3.14,19.84)	2.41(2.27,2.54)	2.4059
Tunisia	154	155.82(33.63,297.92)	953.22(254.47,1813.10)	5.69(1.23,10.86)	13.27(3.54,25.30)	2.71(2.67,2.75)	2.71029
Turkey	155	3282.66(695.70,6954.91)	11177.24(3096.08,20119.93)	16.17(3.46,33.96)	22.07(6.07,39.86)	0.87(0.71,1.03)	0.868883
United Arab Emirates	156	53.44(9.18,132.15)	908.38(264.76,1650.61)	24.32(4.07,60.28)	80.08(22.77,140.04)	4.80(4.43,5.17)	4.79974
Yemen	157	40.48(3.77,114.46)	356.00(63.97,790.79)	1.38(0.13,3.94)	3.88(0.72,8.52)	3.61(3.33,3.89)	3.60791
Afghanistan	160	165.11(21.74,531.14)	556.14(104.48,1522.58)	4.28(0.55,13.79)	7.49(1.45,19.39)	1.93(1.67,2.19)	1.93233
Bangladesh	161	67.53(-89.64,283.54)	2851.45(329.95,6398.56)	0.26(-0.37,1.12)	3.65(0.41,8.22)	9.59(9.20,9.98)	9.58953
Bhutan	162	5.99(0.72,14.10)	28.30(5.25,67.58)	4.01(0.48,9.29)	8.74(1.60,20.81)	2.57(2.51,2.62)	2.56592
India	163	2357.88(-353.60,5461.51)	28796.63(4800.08,55470.16)	0.85(-0.14,1.98)	4.34(0.73,8.35)	5.39(5.29,5.49)	5.39124
Nepal	164	38.46(-14.63,115.67)	436.23(31.47,1030.53)	0.64(-0.29,1.96)	3.02(0.19,7.15)	5.57(5.32,5.83)	5.57169
Pakistan	165	849.80(-30.92,1934.12)	10502.49(2031.27,21438.89)	2.80(-0.17,6.49)	13.97(2.75,28.75)	5.88(5.48,6.28)	5.87709
Angola	168	27.18(-0.35,70.88)	434.05(65.75,935.59)	1.07(-0.02,2.78)	5.02(0.75,10.83)	5.32(5.13,5.51)	5.323
Central African Republic	169	11.53(0.28,28.10)	70.74(12.75,152.52)	1.48(0.03,3.68)	4.43(0.78,9.57)	3.68(3.54,3.81)	3.67923
Congo	170	22.08(1.96,52.75)	215.47(45.12,427.49)	3.17(0.27,7.56)	11.82(2.47,22.94)	4.22(4.04,4.40)	4.22079
Democratic Republic of the Congo	171	105.40(-9.88,263.90)	1173.06(202.64,2490.16)	1.05(-0.09,2.63)	4.93(0.81,10.45)	5.22(4.95,5.49)	5.21875
Equatorial Guinea	172	3.73(0.52,8.38)	42.67(8.17,86.74)	2.89(0.38,6.43)	11.11(2.13,22.48)	4.51(4.37,4.64)	4.50804
Gabon	173	24.96(4.69,47.86)	112.38(28.79,220.62)	7.59(1.42,14.58)	17.10(4.40,33.65)	2.50(2.42,2.59)	2.50467
Burundi	175	17.49(-6.95,53.05)	88.84(4.70,207.59)	1.27(-0.46,3.81)	3.12(0.18,7.32)	2.64(2.40,2.89)	2.64407
Comoros	176	3.53(-0.09,8.41)	33.77(5.51,72.90)	2.88(-0.09,6.96)	11.05(1.83,23.83)	4.27(4.13,4.40)	4.26716
Djibouti	177	1.08(-0.53,3.28)	16.44(0.80,38.82)	1.14(-0.61,3.48)	4.00(0.14,9.59)	3.93(3.81,4.04)	3.9273
Eritrea	178	10.85(-0.89,27.03)	80.62(5.60,175.42)	1.30(-0.10,3.23)	4.06(0.29,8.86)	3.55(3.46,3.65)	3.55176
Ethiopia	179	195.38(-34.81,597.14)	801.54(16.30,1688.57)	1.61(-0.31,4.96)	3.06(0.05,6.42)	1.68(1.47,1.89)	1.67845
Kenya	180	135.84(15.20,292.64)	1553.71(361.72,3172.63)	2.65(0.27,5.73)	10.11(2.32,20.55)	4.53(4.46,4.60)	4.52895
Madagascar	181	52.69(-3.01,126.50)	406.15(60.87,892.80)	1.87(-0.05,4.34)	5.53(0.89,12.31)	3.51(3.21,3.81)	3.50832
Malawi	182	18.99(-9.02,56.47)	230.08(27.78,512.54)	0.68(-0.41,2.07)	4.20(0.45,9.71)	6.00(5.89,6.11)	5.99694
Mauritius	183	26.50(4.51,51.47)	177.09(41.35,332.69)	6.01(1.04,11.71)	19.03(4.40,35.59)	3.55(3.11,3.98)	3.54683
Mozambique	184	86.45(-2.84,201.20)	672.95(112.67,1455.86)	2.26(-0.07,5.30)	8.52(1.39,18.55)	4.58(4.35,4.80)	4.57528
Rwanda	185	38.33(-10.27,108.73)	323.03(40.50,719.85)	1.99(-0.56,5.70)	7.19(0.88,16.41)	3.98(3.75,4.21)	3.97903
Seychelles	186	4.63(1.00,8.90)	21.37(5.92,37.59)	16.17(3.51,30.83)	34.30(9.50,60.74)	2.71(2.47,2.95)	2.71082
Somalia	187	52.32(3.51,127.15)	288.03(37.80,628.99)	2.63(0.10,6.51)	5.70(0.62,12.23)	2.55(2.46,2.64)	2.55034
United Republic of Tanzania	189	354.75(51.42,694.23)	2522.82(564.43,4992.97)	5.51(0.81,10.77)	15.58(3.46,30.62)	3.60(3.50,3.70)	3.59883
Uganda	190	103.74(-7.26,247.77)	1048.37(148.86,2257.48)	2.71(-0.19,6.40)	9.97(1.34,21.02)	3.86(3.64,4.07)	3.85766
Zambia	191	49.11(-3.19,116.74)	626.75(130.73,1266.81)	2.81(-0.14,6.72)	13.44(2.93,26.94)	4.98(4.88,5.09)	4.98363
Botswana	193	25.21(5.38,56.60)	157.26(35.80,307.67)	7.20(1.59,16.01)	16.40(3.78,31.67)	2.83(2.63,3.04)	2.83285
Lesotho	194	49.89(10.90,108.37)	160.31(36.38,341.79)	8.82(1.93,19.09)	22.49(5.13,47.89)	3.42(3.18,3.65)	3.41922
Namibia	195	17.44(3.50,35.06)	99.42(21.98,197.66)	4.45(0.90,8.76)	10.98(2.44,22.06)	2.70(2.50,2.90)	2.69991
South Africa	196	1501.99(386.80,2828.48)	6724.74(1879.39,11837.53)	11.67(3.04,21.90)	23.60(6.60,41.60)	2.50(2.36,2.64)	2.49804
Eswatini	197	28.03(6.14,59.63)	116.44(25.30,241.42)	15.43(3.44,32.96)	30.72(6.82,62.88)	2.27(2.11,2.44)	2.27439
Zimbabwe	198	151.83(28.73,311.14)	1145.67(270.01,2240.36)	6.37(1.25,13.11)	23.47(5.52,46.01)	4.71(4.10,5.33)	4.71371
Benin	200	35.37(6.92,69.81)	166.08(37.38,327.69)	3.11(0.61,6.15)	5.08(1.16,10.09)	1.42(1.34,1.49)	1.41832
Burkina Faso	201	8.45(-6.18,27.08)	53.37(-5.88,138.99)	0.28(-0.26,0.96)	0.82(-0.15,2.21)	3.57(3.29,3.85)	3.57313
Cameroon	202	119.65(25.35,237.61)	699.94(161.41,1393.01)	4.44(0.94,8.89)	8.78(2.01,17.74)	2.15(2.06,2.24)	2.15088
Cabo Verde	203	1.18(0.21,2.46)	15.64(3.53,32.13)	0.97(0.18,2.02)	5.95(1.33,12.28)	6.12(5.34,6.91)	6.12212
Chad	204	18.71(2.60,40.76)	81.73(11.96,180.16)	1.22(0.18,2.63)	2.63(0.41,5.78)	2.55(2.51,2.60)	2.55357
Cote d'Ivoire	205	112.58(20.92,222.37)	629.63(123.65,1259.74)	4.58(0.88,8.98)	9.22(1.78,18.67)	2.33(2.25,2.41)	2.3336
Gambia	206	4.70(0.85,9.21)	32.51(7.07,69.10)	2.56(0.46,5.00)	5.57(1.23,11.92)	2.20(1.92,2.48)	2.19661
Ghana	207	68.99(8.06,140.71)	815.66(184.42,1687.29)	1.66(0.19,3.44)	6.96(1.59,14.12)	4.68(4.47,4.89)	4.67891
Guinea	208	39.45(6.69,78.35)	143.79(29.37,290.08)	2.19(0.37,4.36)	4.26(0.90,8.74)	2.13(2.05,2.20)	2.12616
Guinea-Bissau	209	5.32(0.75,12.30)	26.04(4.66,53.73)	2.14(0.30,4.78)	5.01(0.87,10.28)	2.85(2.82,2.88)	2.85216
Liberia	210	19.10(3.28,37.98)	100.00(22.57,198.26)	3.32(0.58,6.58)	7.65(1.74,15.24)	2.90(2.75,3.06)	2.9007
Mali	211	23.90(2.78,47.98)	101.61(17.30,212.42)	1.03(0.12,2.08)	1.89(0.32,3.89)	1.95(1.81,2.10)	1.95435
Mauritania	212	21.15(4.35,40.60)	100.05(22.99,199.57)	3.77(0.78,7.29)	7.85(1.81,15.57)	2.24(2.15,2.33)	2.23995
Niger	213	23.08(2.89,48.51)	122.14(20.81,275.32)	1.41(0.17,2.99)	2.34(0.40,5.35)	1.60(1.53,1.67)	1.60436
Nigeria	214	446.59(48.07,918.72)	4136.60(828.76,8092.74)	2.03(0.23,4.17)	6.96(1.42,13.67)	4.02(3.93,4.11)	4.02091
Sao Tome and Principe	215	2.28(0.43,4.48)	10.35(2.51,21.49)	6.44(1.23,12.69)	14.88(3.61,31.55)	2.63(2.54,2.71)	2.62914
Senegal	216	46.96(7.80,93.64)	271.04(54.59,555.98)	2.48(0.42,4.92)	5.65(1.14,11.54)	2.80(2.66,2.95)	2.80385
Sierra Leone	217	16.21(1.88,34.58)	85.78(15.26,180.40)	1.56(0.19,3.29)	3.91(0.70,8.25)	3.11(2.97,3.25)	3.11072
Togo	218	17.35(2.94,35.67)	143.91(29.29,298.03)	2.14(0.37,4.52)	5.33(1.07,10.96)	2.91(2.82,3.00)	2.90989
American Samoa	298	1.26(0.33,2.37)	4.78(1.42,8.89)	8.73(2.24,16.36)	18.19(5.36,33.95)	2.52(2.43,2.61)	2.51929
Bermuda	305	8.69(1.80,16.67)	16.87(4.98,30.44)	24.80(5.17,47.57)	27.35(8.23,49.10)	-0.04(-0.26,0.18)	-0.0364824
Cook Islands	320	0.33(0.08,0.62)	0.96(0.28,1.70)	4.88(1.19,9.17)	7.91(2.30,14.00)	1.66(1.53,1.79)	1.65827
Greenland	349	7.32(1.77,13.76)	10.43(2.56,19.79)	37.54(9.06,70.32)	28.79(7.15,53.83)	-1.02(-1.23,-0.81)	-1.02159
Guam	351	3.22(0.70,6.84)	13.94(3.57,25.91)	7.01(1.50,14.73)	14.18(3.66,25.90)	3.13(2.72,3.54)	3.12688
Monaco	367	5.14(0.96,10.61)	7.35(1.65,16.03)	17.17(3.18,35.59)	17.88(4.02,38.56)	-0.04(-0.11,0.02)	-0.0436789
Nauru	369	0.29(0.07,0.63)	0.74(0.17,1.64)	10.00(2.46,21.93)	18.25(4.11,40.30)	2.05(1.99,2.11)	2.04944
Niue	374	0.08(0.02,0.15)	0.17(0.05,0.34)	7.30(1.69,14.31)	16.55(4.73,31.87)	2.41(2.32,2.50)	2.41235
Northern Mariana Islands	376	0.94(0.21,2.09)	5.79(1.61,9.98)	7.79(1.80,16.89)	19.71(5.46,33.67)	3.66(3.26,4.07)	3.66347
Palau	380	0.12(0.03,0.22)	0.37(0.11,0.72)	2.02(0.46,3.86)	3.24(0.90,6.05)	1.51(1.44,1.59)	1.51445
Puerto Rico	385	145.27(35.31,254.96)	517.43(146.47,920.75)	7.58(1.85,13.29)	17.59(5.08,31.02)	2.68(2.00,3.36)	2.68245
Saint Kitts and Nevis	393	2.79(0.55,6.05)	8.83(2.50,15.95)	15.96(3.21,34.22)	22.27(6.25,40.27)	1.27(1.13,1.42)	1.27354
San Marino	396	1.69(0.36,3.36)	2.34(0.48,4.93)	9.74(2.08,19.11)	7.23(1.46,15.14)	-0.18(-0.46,0.11)	-0.17711
Tokelau	413	0.04(0.01,0.09)	0.10(0.03,0.20)	6.29(1.36,13.14)	14.17(4.22,27.87)	2.53(2.44,2.63)	2.53306
Tuvalu	416	0.21(0.04,0.44)	0.70(0.18,1.39)	4.77(0.95,10.10)	12.34(3.24,24.38)	3.17(3.05,3.29)	3.16787
United States Virgin Islands	422	10.94(2.74,20.75)	19.08(5.43,36.31)	21.12(5.28,39.81)	25.80(7.26,49.39)	1.18(0.82,1.53)	1.17817
South Sudan	435	12.00(-5.77,33.99)	52.75(-10.42,138.63)	1.00(-0.50,2.91)	2.03(-0.44,5.47)	2.24(2.01,2.47)	2.24149
Sudan	522	182.98(26.72,512.46)	1014.10(242.92,2140.49)	3.54(0.52,10.02)	8.27(2.04,17.55)	2.83(2.62,3.04)	2.83006
