# Supplementary material for: Global, regional, and national burden of ovarian cancer due to high BMI, 1990–2021 and projections to 2050: a systematic analysis based on the global burden of disease 2021 study
Source: Front Nutr. 2026 Feb 9;13:1688767. doi: 10.3389/fnut.2026.1688767 (PMC12926127; doi:10.3389/fnut.2026.1688767)
Supplement: Supplementary file 4 [file Table_3.xlsx]

## Sheet: 死亡率的AAPC分析
AAPC of ASMR
	row.names	APCs	p
slope1	slope1	1.264(0.798,1.732)	*
slope2	slope2	0.796(0.697,0.895)	*
slope3	slope3	-0.065(-0.179,0.048)
slope4	slope4	0.513(0.318,0.710)	*
"AAPC= 0.002(0.002,0.002)"
AAPC of ASDR
	row.names	APCs	p
slope1	slope1	1.213(0.698,1.731)	*
slope2	slope2	0.788(0.678,0.897)	*
slope3	slope3	0.126(0.000,0.252)	*
slope4	slope4	0.799(0.582,1.017)	*
"AAPC= 0.058(0.054,0.062)"
